# Supplementary material for: Metabolic Pathway Reconstruction Indicates the Presence of Important Medicinal Compounds in Coffea Such as L-DOPA
Source: Int J Mol Sci. 2023 Aug 5;24(15):12466. doi: 10.3390/ijms241512466 (PMC10419165; doi:10.3390/ijms241512466)
Supplement: Supplementary file 1 [file ijms-24-12466-s001.zip]

Archive with 6 entries (6 files):
- ijms-2499195-figures.pdf
- SuplementalDataset S1.pdf
- Supplemental Table S1.xlsx
- Supplemental Table S2.xlsx
- Supplemental Table S3.xlsx
- SupplementalDataset S2.zip
