# Supplementary material for: Metabolic Pathway Reconstruction Indicates the Presence of Important Medicinal Compounds in Coffea Such as L-DOPA
Source: Int J Mol Sci. 2023 Aug 5;24(15):12466. doi: 10.3390/ijms241512466 (PMC10419165; doi:10.3390/ijms241512466)
Supplement: Supplementary file 1 [file ijms-24-12466-s001.zip › Supplemental Table S1.xlsx]

## Sheet: Sheet1
#PPO and DDCs loci in coffee genomes
ID	species	GenomicLocus	chromossome	transcriptionStartSite	transcriptionTerminationSites	proteinLength	weigth	pI	blastxBestHitDescription(nr database)
PPO.CAR1	Coffea arabica	SubC.c_14465	5c	41776179	41778223	578	64712.3	6.38	polyphenol oxidase I, chloroplastic-like [Coffea arabica]
PPO.CAR2	Coffea arabica	SubC.c_14404	5c	41305809	41307683	578	64712.3	6.38	polyphenol oxidase I, chloroplastic-like [Coffea arabica]
PPO.CAR3	Coffea arabica	SubC.c_14467	5c	41807889	41810993	578	64973.6	6.41	polyphenol oxidase I, chloroplastic-like [Coffea arabica]
PPO.CAR4	Coffea arabica	SubC.c_14406	5c	41338589	41340643	578	64973.6	6.41	polyphenol oxidase I, chloroplastic-like [Coffea arabica]
PPO.CAR5	Coffea arabica	SubC.c_14369	5c	41075299	41077383	578	64740.4	6.52	polyphenol oxidase I, chloroplastic-like [Coffea arabica]
PPO.CAR6	Coffea arabica	SubC.c_14464	5c	41754139	41760893	584	64596.2	5.55	polyphenol oxidase I, chloroplastic-like isoform X2 [Coffea arabica]
PPO.CAR7	Coffea arabica	SubC.c_4204	2c	10886131	10884082	580	65145.8	6.58	polyphenol oxidase, chloroplastic-like [Coffea arabica]
PPO.CAR8	Coffea arabica	SubC.e_5336	2e	10743995	10741897	580	65183.8	6.85	polyphenol oxidase, chloroplastic-like [Coffea arabica]
PPO.CCA1	Coffea canephora	Cc00_35890	unplaced_contigs	205219312	205220783	423	48056.2	5.64	polyphenol oxidase I, chloroplastic-like [Coffea arabica]
PPO.CCA2	Coffea canephora	Cc05_10250	5	24596959	24598713	584	64425.1	5.62	polyphenol oxidase I, chloroplastic-like isoform X1 [Coffea arabica]
PPO.CCA3	Coffea canephora	Cc02_12850	2	11118727	11121064	580	65172.8	6.7	polyphenol oxidase, chloroplastic-like [Coffea arabica]
DDC.CAR1	Coffea arabica	SubC.c_24313	9c	10832012	10829953	508	56268.3	6.1	tyrosine/DOPA decarboxylase 1-like [Coffea arabica]
DDC.CAR2	Coffea arabica	SubC.c_24311	9c	10805772	10803923	537	59696.2	6.15	tyrosine decarboxylase 1-like [Coffea arabica]
DDC.CAR3	Coffea arabica	SubC.e_31316	9e	11087224	11085370	508	56282.4	6.2	tyrosine/DOPA decarboxylase 1-like [Coffea arabica]
DDC.CAR4	Coffea arabica	SubC.e_38178	11e	33192362	33194043	508	56700	6.28	tyrosine decarboxylase 1-like [Coffea arabica]
DDC.CAR5	Coffea arabica	SubC.e_38125	11e	32602122	32600445	508	56494.7	6.24	tyrosine decarboxylase 1-like [Coffea arabica]
DDC.CAR6	Coffea arabica	SubC.e_3477	1e	45242305	45250369	480	53376.1	5.77	tyrosine decarboxylase 1-like [Coffea arabica]
DDC.CCA1	Coffea canephora	Cc09_08450	9	12379000	12380526	508	56253.3	6.11	unnamed protein product [Coffea canephora]
DDC.CCA2	Coffea canephora	Cc09_08440	9	12353059	12354672	537	59696.2	6.15	tyrosine decarboxylase 1-like [Coffea arabica]
DDC.CCA3	Coffea canephora	Cc01_17720	1	34959182	34967253	480	53404.1	5.77	tyrosine decarboxylase 1-like [Coffea arabica]
