# Supplementary material for: Metabolic Pathway Reconstruction Indicates the Presence of Important Medicinal Compounds in Coffea Such as L-DOPA
Source: Int J Mol Sci. 2023 Aug 5;24(15):12466. doi: 10.3390/ijms241512466 (PMC10419165; doi:10.3390/ijms241512466)
Supplement: Supplementary file 1 [file ijms-24-12466-s001.zip › Supplemental Table S2.xlsx]

## Sheet: Sheet1
#PPO homeologs
speciesID	speciesName	taxonomicGroup	databaseID
ACO	Ananas comosus	Poales	XP_020102384.1
ATA	Aegilops tauschii	Poales	ACB12086.1
BDI	Brachypodium distachyon	Poales	XP_003567197.1
CAR	Coffea arabica	Gentianales	SubC.c_g14465;SubC.c_g14404;SubC.c_g14467;SubC.c_g14406;SubC.c_g14369;SubC.c_g14464;SubC.c_g4204;SubC.e_g5336
CCA	Coffea canephora	Gentianales	Cc00t35890.1;Cc05t10250.1;Cc02t12850.1
CNU	Cocos nucifera	Arecales	KAG1328177.1
CPA	Carica papaya	Brassicacea	XP_021902258.1
DCA	Dendrobium catenatum	Asparagales	XP_020706126.1
EGU	Elaeis guineensis	Arecales	XP_010926766.1
HIM	Handroanthus impetiginosus	Lamiales	PIN14146.1
HSA	Homo sapiens	Animalia	AAA61244.1
HVU	Hordeum vulgare	Poales	BAJ10871.1
IBA	Ipomoea batatas	Solanales	Q9MB14.2;Q9ZP19.1
JRE	Juglans regia	Fagales	QVN30068.1
LRE	Lilium regale	Liliales	ART33471.1
MDO	Malus domestica	Rosales	NP_001306190.1
MES	Manihot esculenta	Malpighiales	XP_021599845.1
MNO	Morus notabilis	Rosales	XP_010100574.1
MPR	Mucuna pruriens	Fabales	AUM57216.1
OEU	Olea europaea	Lamiales	ALG62778.1
OSA	Oryza sativa	Poales	XP_015636216.1
PAV	Prunus avium	Rosales	XP_021830795.1
PDA	Phoenix dactylifera	Arecales	XP_008778193.1
PPE	Prunus persica	Rosales	XP_007211392.1
QLO	Quercus lobata	Fagales	XP_030972126.1
RCH	Rosa chinensis	Rosales	XP_024199640.1
SIT	Setaria italica	Poales	XP_004972211.1
SMO	Selaginella moellendorffii	Lycophytes	XP_024519810.1
SPE	Solanum pennellii	Solanales	XP_015084904.1
STU	Solanum tuberosum	Solanales	Q06355.1
TAE	Triticum aestivum	Poales	AEY79824.1
TCA	Theobroma cacao	Malvaceae	XP_017978714.1
TOR	Trema orientale	Cannabaceae	PON64212.1
TPR	Trifolium pratense	Fabales	AAK13242.1
VFA	Vicia faba	Fabales	Q06215.1
VPL	Vanilla planifolia	Asparagales	KAG0448837.1
ZMA	Zea mays	Poales	XP_008663490.1
ZOF	Zingiber officinale	Zingiberales	XP_042436006.1
