# Supplementary material for: Metabolic Pathway Reconstruction Indicates the Presence of Important Medicinal Compounds in Coffea Such as L-DOPA
Source: Int J Mol Sci. 2023 Aug 5;24(15):12466. doi: 10.3390/ijms241512466 (PMC10419165; doi:10.3390/ijms241512466)
Supplement: Supplementary file 1 [file ijms-24-12466-s001.zip › Supplemental Table S3.xlsx]

## Sheet: Sheet1
#DDCs homeologs
speciesID	speciesName	taxonomicGroup	databaseID
ACO	Ananas comosus	Poales	OAY76026.1
ATA	Aegilops tauschii	Poales	XP_020159924.1
CAR	Coffea arabica	Gentianales	SubC.c_g24313;SubC.c_g24311;SubC.e_g31316;SubC.e_g38178;SubC.e_g38125;SubC.e_g3477
CCA	Coffea canephora	Gentianales	Cc09_g08450;Cc09_g08440;Cc01_g17720
CNU	Cocos nucifera	Arecales	KAG1368358.1
CPA	Carica papaya	Brassicacea	XP_021911825.1
CSA	Cannabis sativa	Cannabaceae	XP_030506924.1
DCA	Dendrobium catenatum	Asparagales	XP_020704760.2
EGU	Elaeis guineensis	Arecales	XP_010905655.1
GMA	Glycine max	Fabales	XP_003535055.2
HIM	Handroanthus impetiginosus	Lamiales	PIN03085.1
HSA	homo sapiens	Animalia	NP_000781.2
JRE	Juglans regia	Fagales	XP_018815259.1
MDO	Malus domestica	Rosales	XP_008343684.2
MPR	Mucuna pruriens	Fabales	ASC62400.1
MTR	Medicago truncatula	Fabales	XP_024625735.1
NTA	Nicotiana tabacum	Solanales	XP_016449301.1
OEU	Olea europaea	Lamiales	ALG62777.1
OSA	Oryza sativa	Poales	XP_015613814.1
PAR	Prunus armeniaca	Rosales	CAB4306912.1
PAV	Prunus avium	Rosales	XP_021812417.1
PDA	Phoenix dactylifera	Arecales	XP_008812851.1
PPE	Prunus persica	Rosales	XP_020418863.1
PSO	Papaver somniferum	Ranunculales	P54768.1
QLO	Quercus lobata	Fagales	XP_030972648.1
RCH	Rosa chinensis	Rosales	XP_024161133.2
SIT	Setaria italica	Poales	XP_004983131.1
SMO	Selaginella moellendorffii	Lycophytes	XP_024529051.1
SPE	Solanum pennellii	Solanales	XP_015068377.1
STU	Solanum tuberosum	Solanales	AHI16967.1
TCA	Theobroma cacao	Malvaceae	EOX96928.1
TOR	Trema orientale	Cannabaceae	PON36224.1
TPR	Trifolium pratense	Fabales	PNX95525.1
VPL	Vanilla planifolia	Asparagales	KAG0463435.1
ZMA	Zea mays	Poales	NP_001142212.1
